# Supplementary material for: Synergistic Impact of Copper Nanoparticles Functionalized with Magnetic Chitosan on the Enhanced Adsorptive Sequestration of Metformin Diabetic Drug from Environmental Samples
Source: Polymers (Basel). 2025 Nov 17;17(22):3046. doi: 10.3390/polym17223046 (PMC12656049; doi:10.3390/polym17223046)
Supplement: Supplementary file 1 [file polymers-17-03046-s001.zip]

Archive with 1 entries (1 files):
- polymers-3895850-supplementary.pdf
